# Supplementary material for: Estimates of the Direct Effect of Seawater pH on the Survival Rate of Species Groups in the California Current Ecosystem
Source: PLoS One. 2016 Aug 11;11(8):e0160669. doi: 10.1371/journal.pone.0160669 (PMC4981315; doi:10.1371/journal.pone.0160669)
Supplement: S1 Table — Invertebrate and vertebrate groups in the California Current ecosystem model that could be directly sensitive to ocean acidification. From Kaplan et al. [26]. (XLSX) [file pone.0160669.s009.xlsx]

## Sheet: Sheet1
S1 Table. Invertebrate and vertebrate groups in the California Current ecosystem model that could be directly sensitive to ocean acidification. From Kaplan et al. (2014).
Functional group name	Species
Carnivorous infauna	Polychaetes,Nematodes, Burrowing Crustacea, Peanut Worms, Flatworms
Deposit feeders	Amphipods, Isopods, Ghost Shrimp, Sea Cucumber, Worms, Sea Mouse, Sea Slug
Stony corals	Scleractinia (stony corals)
Soft corals	Alcyonacea (soft corals), Gorgonacea (sea whips or sea fans), Pennatulacea (sea pens)
Black corals	Antipatharia (black corals)
Deep benthic filter feeder	Anemones, Lampshells, Sponges Reticulate Sea Anemone, Rough Purple Sea Anemone, Swimming Sea Anemone, Gigantic Sea Anemone
Shallow benthic filter feeders	Barnacles, Seafan, Green Colonial Tunicate,Sea Potato, Vase Sponge,
Bivalves	Geoducks, Barnacles,Clams, Misc. Bivalves, Vancouver Scallop, Glass Scallop, Mussels
Benthic herbivorous grazers	Snails, Abalone, Sand Dollars, Limpets, Spot Prawns, Sea Urchins (non-fishery urchins)
Nearshore sea urchins	Strongylocentrotus purpuratus, Strongylocentrotus franciscanus, Lytechinus anamesus
Pandalid shrimp	Pandulus jordani
Crangon shrimp	Crangon, Cleaner, and Mysid Shrimp, Ridgeback and Spot Prawns
Sea stars moonsnail whelk	Sea Stars, Brittle Stars, Moonsnail, Whelk
Octopus	Giant, Bigeye, Yellowring, and Smoothskin Octopus, and Flapjack Devilfish
Crabs	Grooved Tanner Crab, Brown Box Crab, Hermit Crab, Shamefaced Crab, Long Horned Decorator Crab, Spiny Lobster, Squat Lobster, Pinchbug Crab, Red Rock Crab, Graceful Rock Crab, Spider Crab, Grooved Tanner Crab, Bairid, Scarlet King Crab, California King Crab
Dungeness crab	Cancer magister
Meiobenthos	Flagellates, Cilliates, Nematodes
Squid	Bobtail Squid, Flapjack Squid, Octopus Squid , Japetella, Gonatus, Chiroteuthis, Abraliopsis, Robust Clubhook, Rhomboid Squid, Sandpaper Squid, Vampire Squid
Market squid	Loligo opalescens
Humboldt squid	Dosidicus gigas
Gelatinous zooplankton	Salps, Jellyfish, Ctenophores, Comb Jellies
Large zooplankton	Euphausiids, Chaetognaths, Pelagic Polychaetes, Crimson Pasiphaeid
Mesozooplankton	Copepods, Cladocera
Pteropods	Pteropods (shelled)
Microzooplankton	Ciliates, Dinoflagellates, Nanoflagellates, Gymnodinoids, Protozoa
Coccolithophore	Coccolithophore
Large phytoplankton	Diatoms
Small phytoplankton	Microphytoplankton
Seagrass
Macroalgae	Kelp
Benthic bacteria
Pelagic bacteria
Meiobenthos
Fish	All fish (note this is not a functional group in Kaplan et al. (2014), but used in this analysis to group all fish functional groups in the model)
Demersal sharks	Sixgills, Sleeper, Sevengill Sharks
Small demersal sharks	Spotted Ratfish, Brown Catshark, Filetail Cat Shark
Spiny dogfish	Dogfish
Pelagic sharks	Blue, White, Mako, Thresher, Brown, Soupfin Shark
Skates and rays	Ca, Sandpaper, Bering, Roughtail, Longnose, Big Skates
