# Supplementary material for: Estimates of the Direct Effect of Seawater pH on the Survival Rate of Species Groups in the California Current Ecosystem
Source: PLoS One. 2016 Aug 11;11(8):e0160669. doi: 10.1371/journal.pone.0160669 (PMC4981315; doi:10.1371/journal.pone.0160669)
Supplement: S2 Table — Data for each functional group used to develop all scores, the scores themselves, and the OA survival response curve with slope error. (XLSX) [file pone.0160669.s010.xlsx]

## Sheet: survival scalars 
S2 Table. Data for each functional group used to develop all scores, the scores themselves, and the OA survival response curve with slope error.
Functional group	Respone number	rScore no effect	rScore decrease	rScore increase	rScore complex	PrScore no effect	PrScore decrease	PrScore increase	Directional score	Evidence score	Agreement score	Normalized agreement score	Confidence score	Raw survival scalar	Relative survival scalar	OA survival response curve slope	OA survival response curve lower bound slope	OA survival response curve upper bound slope
Benthic bacteria	4	2.05	0	0.7125	0	0.742081	0	0.257919	0.257919	2.7625	0.808603	0.617207	0.627166	0.161758	0.117896	-0.117896	-0.543099	0.307306
Benthic herbivorous grazers	258	56.1112	99.4213	5.43375	4.08	0.34859	0.617653	0.0337571	-0.583896	160.966	0.731225	0.462449	2.34979	-1.37204	-1	1	0.780243	1.21976
Bivalves	487	147.572	173.416	11.6775	19.335	0.443605	0.521292	0.0351027	-0.486189	332.666	0.716583	0.433166	2.51545	-1.22299	-0.891367	0.891367	0.691367	1.09137
Carnivorous infauna	41	13.9375	12.9663	1.5525	0.77625	0.489787	0.455656	0.0545574	-0.401098	28.4563	0.700386	0.400771	1.34193	-0.538245	-0.392297	0.392297	0.0523391	0.732255
Coccolithophore	305	75.0938	83.1425	39.7725	8.4625	0.379245	0.419893	0.200862	-0.219031	198.009	0.5959	0.191801	1.0143	-0.222164	-0.161923	0.161923	-0.217109	0.540954
Coralline algae	142	33.9	54.8862	4.2175	5.025	0.364501	0.590151	0.0453476	-0.544803	93.0037	0.714836	0.429672	1.94755	-1.06103	-0.773326	0.773326	0.505596	1.04106
Crabs	145	50.6262	47.3937	2.13125	2.245	0.505498	0.473222	0.0212803	-0.451941	100.151	0.72989	0.459779	2.11806	-0.957237	-0.697677	0.697677	0.450282	0.945072
Crangon shrimp	17	4.205	5.075	0	0	0.453125	0.546875	0	-0.546875	9.28	0.752197	0.504395	1.12372	-0.614535	-0.4479	0.4479	0.0819185	0.813882
Deep benthic filter feeders	34	12.8138	1.92	4.65	0	0.661056	0.099052	0.239892	0.14084	19.3837	0.728416	0.456831	1.35425	0.190732	0.139014	-0.139014	-0.477502	0.199475
Deposit feeders	47	13.2637	12.5925	1.7025	1.97	0.48129	0.456933	0.0617771	-0.395156	27.5587	0.693894	0.387788	1.28603	-0.508182	-0.370386	0.370386	0.0237611	0.71701
Dungeness crab	34	15.0325	10.68	0.775	0.9375	0.567532	0.403209	0.0292591	-0.37395	26.4875	0.730965	0.461931	1.5136	-0.566009	-0.412533	0.412533	0.0930486	0.732017
Fish	167	65.7188	27.8762	9.975	4.4325	0.634535	0.269154	0.0963117	-0.172842	103.57	0.716254	0.432509	2.00695	-0.346885	-0.252825	0.252825	-0.00782089	0.513471
Gelatinous zooplankton	3	1.5125	0	0.8325	0	0.644989	0	0.355011	0.355011	2.345	0.771022	0.542044	0.461976	0.164006	0.119535	-0.119535	-0.564439	0.325368
Humboldt squid	2	0	1.545	0	0	0	1	0	-1	1.545	1	1	0.435024	-0.435024	-0.317065	0.317065	-0.131053	0.765183
Large phytoplankton	231	64.395	36.9475	32.385	4.71875	0.481539	0.276289	0.242172	-0.0341179	133.727	0.616522	0.233044	1.14094	-0.0389264	-0.0283713	0.0283713	-0.335557	0.3923
Large zooplankton	10	2.43125	4.885	0.71875	0	0.302582	0.607965	0.0894524	-0.518513	8.035	0.680206	0.360412	0.751028	-0.389418	-0.283825	0.283825	-0.126605	0.694255
Macroalgae	165	41.9838	21.9537	37.7975	8.3425	0.412678	0.215793	0.371529	0.155735	101.735	0.597278	0.194556	0.899311	0.140055	0.102078	-0.102078	-0.494824	0.290668
Market squid	14	9.2125	2.00625	0	0	0.82117	0.17883	0	-0.17883	11.2188	0.85315	0.7063	1.70754	-0.30536	-0.22256	0.22256	-0.073794	0.518914
Meiobenthos	17	8.66375	1.22	0.58875	1.2625	0.827286	0.116496	0.0562187	-0.0602769	10.4725	0.844018	0.688035	1.61602	-0.097409	-0.070996	0.070996	-0.236272	0.378264
Mesozooplankton	55	12.685	25.5912	0	0	0.331407	0.668593	0	-0.668593	38.2762	0.778424	0.556848	2.02961	-1.35699	-0.989032	0.989032	0.73109	1.24697
Microphytobenthos	3	0	0.7	1.3375	0	0	0.343558	0.656442	0.312883	2.0375	0.548948	0.097896	0.0696749	0.0218001	0.0158889	-0.0158889	-0.507579	0.475801
Microzooplankton	90	26.4438	12.0913	18.4325	3.375	0.46419	0.212248	0.323562	0.111313	56.9675	0.613932	0.227863	0.921132	0.102534	0.0747316	-0.0747316	-0.464875	0.315412
Nearshore sea urchins	75	19.6575	29.095	10.3112	1.5325	0.332818	0.492603	0.174578	-0.318025	59.0637	0.605954	0.211908	0.864292	-0.274866	-0.200335	0.200335	-0.196587	0.597257
Pandalid shrimp	16	8.53125	3.1875	0.84375	0	0.679104	0.253731	0.0671642	-0.186567	12.5625	0.747995	0.49599	1.25521	-0.234181	-0.170682	0.170682	-0.179619	0.520982
Pelagic bacteria	15	6.2375	1.69375	0	0.575	0.786446	0.213554	0	-0.213554	7.93125	0.832051	0.664103	1.37523	-0.293686	-0.214051	0.214051	-0.121935	0.550038
Pteropods	54	11.3438	22.5575	0.77625	0.6975	0.327121	0.650494	0.0223848	-0.628109	34.6775	0.750765	0.501529	1.77847	-1.11707	-0.814172	0.814172	0.526277	1.10207
Sea stars moonsnail whelk	80	22.2825	20.0388	6.85875	1.96625	0.453081	0.407457	0.139462	-0.267995	49.18	0.638552	0.277103	1.07945	-0.289288	-0.210846	0.210846	-0.160416	0.582107
Seagrass	42	10.0225	3.80875	12.2688	1.18	0.384004	0.145929	0.470067	0.324138	26.1	0.626262	0.252524	0.823718	0.266998	0.1946	-0.1946	-0.596361	0.207161
Shallow benthic filter feeders	153	41.1675	49.05	6.535	1.31875	0.425493	0.506964	0.0675435	-0.43942	96.7525	0.687067	0.374134	1.7106	-0.751672	-0.547852	0.547852	0.251863	0.843841
Small demersal sharks	31	11.1	3.25	0	2.3	0.773519	0.226481	0	-0.226481	14.35	0.824813	0.649625	1.73044	-0.391911	-0.285642	0.285642	-0.00798045	0.579265
Small phytoplankton	79	15.5825	11.66	19.4675	2.41	0.333601	0.249625	0.416774	0.167148	46.71	0.569614	0.139228	0.535187	0.0894557	0.0651993	-0.0651993	-0.501371	0.370973
Soft corals	17	4.6075	3.975	0.5825	0	0.502728	0.433715	0.063557	-0.370158	9.165	0.694876	0.389752	0.863454	-0.319615	-0.232949	0.232949	-0.164073	0.629971
Spiny dogfish	5	0.825	1.2375	0	0	0.4	0.6	0	-0.6	2.0625	0.76	0.52	0.376438	-0.225863	-0.164619	0.164619	-0.290486	0.619724
Stony corals	87	39.3137	13.3625	4.05875	0.80125	0.692936	0.235525	0.0715387	-0.163986	56.735	0.753526	0.507052	2.04768	-0.33579	-0.244739	0.244739	-0.0110496	0.500527
* Excludes the complex category
